# Supplementary material for: Mathematical processing of RGB data in microfluidic paper-based analytical devices
Source: Sci Rep. 2024 Jun 13;14:13635. doi: 10.1038/s41598-024-63546-2 (PMC11176306; doi:10.1038/s41598-024-63546-2)
Supplement: Supplementary file 2 — Supplementary Information 2. [file 41598_2024_63546_MOESM2_ESM.ods]

## Sheet: input data
insert standards no. starting from A1	insert results copied from ImageJ - starting from HERE – B1	Label	Area	Mean	Min	Max			Sample no.	Red	Green	Blue	(R+G+B)/3
	values given by ImageJ are highlighted with grey	Green							1	#DZIEL/0!	#DZIEL/0!	#DZIEL/0!	#DZIEL/0!
	3	Blue							2	#DZIEL/0!	#DZIEL/0!	#DZIEL/0!	#DZIEL/0!
	4	(R+G+B)/3							3	#DZIEL/0!	#DZIEL/0!	#DZIEL/0!	#DZIEL/0!
	5	0,299R+0,587G+0,114B							4	#DZIEL/0!	#DZIEL/0!	#DZIEL/0!	#DZIEL/0!
	6	Red							5	#DZIEL/0!	#DZIEL/0!	#DZIEL/0!	#DZIEL/0!
	7	Green							6	#DZIEL/0!	#DZIEL/0!	#DZIEL/0!	#DZIEL/0!
	8	Blue							7	#DZIEL/0!	#DZIEL/0!	#DZIEL/0!	#DZIEL/0!
	9	(R+G+B)/3							8	#DZIEL/0!	#DZIEL/0!	#DZIEL/0!	#DZIEL/0!
	10	0,299R+0,587G+0,114B							9	#DZIEL/0!	#DZIEL/0!	#DZIEL/0!	#DZIEL/0!
	11	Red							10	#DZIEL/0!	#DZIEL/0!	#DZIEL/0!	#DZIEL/0!
	12	Green
	13	Blue
	14	(R+G+B)/3
	15	0,299R+0,587G+0,114B
2	16	Red
	17	Green
	18	Blue
	19	(R+G+B)/3
	20	0,299R+0,587G+0,114B
	21	Red
	22	Green
	23	Blue
	24	(R+G+B)/3
	25	0,299R+0,587G+0,114B
	26	Red
	27	Green
	28	Blue
	29	(R+G+B)/3
	30	0,299R+0,587G+0,114B
3	31	Red
	32	Green
	33	Blue
	34	(R+G+B)/3
	35	0,299R+0,587G+0,114B
	36	Red
	37	Green
	38	Blue
	39	(R+G+B)/3
	40	0,299R+0,587G+0,114B
	41	Red
	42	Green
	43	Blue
	44	(R+G+B)/3
	45	0,299R+0,587G+0,114B
4	46	Red
	47	Green
	48	Blue
	49	(R+G+B)/3
	50	0,299R+0,587G+0,114B
	51	Red
	52	Green
	53	Blue
	54	(R+G+B)/3
	55	0,299R+0,587G+0,114B
	56	Red
	57	Green
	58	Blue
	59	(R+G+B)/3
	60	0,299R+0,587G+0,114B
5	61	Red
	62	Green
	63	Blue
	64	(R+G+B)/3
	65	0,299R+0,587G+0,114B
	66	Red
	67	Green
	68	Blue
	69	(R+G+B)/3
	70	0,299R+0,587G+0,114B
	71	Red
	72	Green
	73	Blue
	74	(R+G+B)/3
	75	0,299R+0,587G+0,114B
6	76	Red
	77	Green
	78	Blue
	79	(R+G+B)/3
	80	0,299R+0,587G+0,114B
	81	Red
	82	Green
	83	Blue
	84	(R+G+B)/3
	85	0,299R+0,587G+0,114B
	86	Red
	87	Green
	88	Blue
	89	(R+G+B)/3
	90	0,299R+0,587G+0,114B
7	91	Red
	92	Green
	93	Blue
	94	(R+G+B)/3
	95	0,299R+0,587G+0,114B
	96	Red
	97	Green
	98	Blue
	99	(R+G+B)/3
	100	0,299R+0,587G+0,114B
	101	Red
	102	Green
	103	Blue
	104	(R+G+B)/3
	105	0,299R+0,587G+0,114B
8	106	Red
	107	Green
	108	Blue
	109	(R+G+B)/3
	110	0,299R+0,587G+0,114B
	111	Red
	112	Green
	113	Blue
	114	(R+G+B)/3
	115	0,299R+0,587G+0,114B
	116	Red
	117	Green
	118	Blue
	119	(R+G+B)/3
	120	0,299R+0,587G+0,114B
9	121	Red
	122	Green
	123	Blue
	124	(R+G+B)/3
	125	0,299R+0,587G+0,114B
	126	Red
	127	Green
	128	Blue
	129	(R+G+B)/3
	130	0,299R+0,587G+0,114B
	131	Red
	132	Green
	133	Blue
	134	(R+G+B)/3
	135	0,299R+0,587G+0,114B
10	136	Red
	137	Green
	138	Blue
	139	(R+G+B)/3
	140	0,299R+0,587G+0,114B
	141	Red
	142	Green
	143	Blue
	144	(R+G+B)/3
	145	0,299R+0,587G+0,114B
	146	Red
	147	Green
	148	Blue
	149	(R+G+B)/3
	150	0,299R+0,587G+0,114B

## Sheet: single colors and average
Insert concentration of standards	Red	Green	Blue	(R+G+B)/3		SD – Red	SD – Green	SD – Blue	SD - (R+G+B)/3
1	#DZIEL/0!	#DZIEL/0!	#DZIEL/0!	#DZIEL/0!		#DZIEL/0!	#DZIEL/0!	#DZIEL/0!	#DZIEL/0!
2	#DZIEL/0!	#DZIEL/0!	#DZIEL/0!	#DZIEL/0!		#DZIEL/0!	#DZIEL/0!	#DZIEL/0!	#DZIEL/0!
3	#DZIEL/0!	#DZIEL/0!	#DZIEL/0!	#DZIEL/0!		#DZIEL/0!	#DZIEL/0!	#DZIEL/0!	#DZIEL/0!
4	#DZIEL/0!	#DZIEL/0!	#DZIEL/0!	#DZIEL/0!		#DZIEL/0!	#DZIEL/0!	#DZIEL/0!	#DZIEL/0!
5	#DZIEL/0!	#DZIEL/0!	#DZIEL/0!	#DZIEL/0!		#DZIEL/0!	#DZIEL/0!	#DZIEL/0!	#DZIEL/0!
6	#DZIEL/0!	#DZIEL/0!	#DZIEL/0!	#DZIEL/0!		#DZIEL/0!	#DZIEL/0!	#DZIEL/0!	#DZIEL/0!
7	#DZIEL/0!	#DZIEL/0!	#DZIEL/0!	#DZIEL/0!		#DZIEL/0!	#DZIEL/0!	#DZIEL/0!	#DZIEL/0!
8	#DZIEL/0!	#DZIEL/0!	#DZIEL/0!	#DZIEL/0!		#DZIEL/0!	#DZIEL/0!	#DZIEL/0!	#DZIEL/0!
9	#DZIEL/0!	#DZIEL/0!	#DZIEL/0!	#DZIEL/0!		#DZIEL/0!	#DZIEL/0!	#DZIEL/0!	#DZIEL/0!
10	#DZIEL/0!	#DZIEL/0!	#DZIEL/0!	#DZIEL/0!		#DZIEL/0!	#DZIEL/0!	#DZIEL/0!	#DZIEL/0!

## Sheet: logarithm
Standard no.	log(I0/I) – Red	log(I0/I) – Green	log(I0/I) – Blue		Insert concentration of standards	log(I0/I) – Red	log(I0/I) – Green	log(I0/I) – Blue		SD – Red	SD – Green	SD – Blue
1	#DZIEL/0!	#DZIEL/0!	#DZIEL/0!		1	#DZIEL/0!	#DZIEL/0!	#DZIEL/0!		#DZIEL/0!	#DZIEL/0!	#DZIEL/0!
	#DZIEL/0!	#DZIEL/0!	#DZIEL/0!		2	#DZIEL/0!	#DZIEL/0!	#DZIEL/0!		#DZIEL/0!	#DZIEL/0!	#DZIEL/0!
	#DZIEL/0!	#DZIEL/0!	#DZIEL/0!		3	#DZIEL/0!	#DZIEL/0!	#DZIEL/0!		#DZIEL/0!	#DZIEL/0!	#DZIEL/0!
					4	#DZIEL/0!	#DZIEL/0!	#DZIEL/0!		#DZIEL/0!	#DZIEL/0!	#DZIEL/0!
2	#DZIEL/0!	#DZIEL/0!	#DZIEL/0!		5	#DZIEL/0!	#DZIEL/0!	#DZIEL/0!		#DZIEL/0!	#DZIEL/0!	#DZIEL/0!
	#DZIEL/0!	#DZIEL/0!	#DZIEL/0!		6	#DZIEL/0!	#DZIEL/0!	#DZIEL/0!		#DZIEL/0!	#DZIEL/0!	#DZIEL/0!
	#DZIEL/0!	#DZIEL/0!	#DZIEL/0!		7	#DZIEL/0!	#DZIEL/0!	#DZIEL/0!		#DZIEL/0!	#DZIEL/0!	#DZIEL/0!
					8	#DZIEL/0!	#DZIEL/0!	#DZIEL/0!		#DZIEL/0!	#DZIEL/0!	#DZIEL/0!
3	#DZIEL/0!	#DZIEL/0!	#DZIEL/0!		9	#DZIEL/0!	#DZIEL/0!	#DZIEL/0!		#DZIEL/0!	#DZIEL/0!	#DZIEL/0!
	#DZIEL/0!	#DZIEL/0!	#DZIEL/0!		10	#DZIEL/0!	#DZIEL/0!	#DZIEL/0!		#DZIEL/0!	#DZIEL/0!	#DZIEL/0!
	#DZIEL/0!	#DZIEL/0!	#DZIEL/0!
4	#DZIEL/0!	#DZIEL/0!	#DZIEL/0!
	#DZIEL/0!	#DZIEL/0!	#DZIEL/0!
	#DZIEL/0!	#DZIEL/0!	#DZIEL/0!
5	#DZIEL/0!	#DZIEL/0!	#DZIEL/0!
	#DZIEL/0!	#DZIEL/0!	#DZIEL/0!
	#DZIEL/0!	#DZIEL/0!	#DZIEL/0!
6	#DZIEL/0!	#DZIEL/0!	#DZIEL/0!
	#DZIEL/0!	#DZIEL/0!	#DZIEL/0!
	#DZIEL/0!	#DZIEL/0!	#DZIEL/0!
7	#DZIEL/0!	#DZIEL/0!	#DZIEL/0!
	#DZIEL/0!	#DZIEL/0!	#DZIEL/0!
	#DZIEL/0!	#DZIEL/0!	#DZIEL/0!
8	#DZIEL/0!	#DZIEL/0!	#DZIEL/0!
	#DZIEL/0!	#DZIEL/0!	#DZIEL/0!
	#DZIEL/0!	#DZIEL/0!	#DZIEL/0!
9	#DZIEL/0!	#DZIEL/0!	#DZIEL/0!
	#DZIEL/0!	#DZIEL/0!	#DZIEL/0!
	#DZIEL/0!	#DZIEL/0!	#DZIEL/0!
10	#DZIEL/0!	#DZIEL/0!	#DZIEL/0!
	#DZIEL/0!	#DZIEL/0!	#DZIEL/0!
	#DZIEL/0!	#DZIEL/0!	#DZIEL/0!

## Sheet: S0-Sr
Standard no.	S0-Sr – Red	S0-Sr – Green	S0-Sr – Blue		Insert concentration of standards	S0-Sr – Red	S0-Sr – Green	S0-Sr – Blue		SD – Red	SD – Green	SD – Blue
1	#DZIEL/0!	#DZIEL/0!	#DZIEL/0!		1	#DZIEL/0!	#DZIEL/0!	#DZIEL/0!		#DZIEL/0!	#DZIEL/0!	#DZIEL/0!
	#DZIEL/0!	#DZIEL/0!	#DZIEL/0!		2	#DZIEL/0!	#DZIEL/0!	#DZIEL/0!		#DZIEL/0!	#DZIEL/0!	#DZIEL/0!
	#DZIEL/0!	#DZIEL/0!	#DZIEL/0!		3	#DZIEL/0!	#DZIEL/0!	#DZIEL/0!		#DZIEL/0!	#DZIEL/0!	#DZIEL/0!
					4	#DZIEL/0!	#DZIEL/0!	#DZIEL/0!		#DZIEL/0!	#DZIEL/0!	#DZIEL/0!
2	#DZIEL/0!	#DZIEL/0!	#DZIEL/0!		5	#DZIEL/0!	#DZIEL/0!	#DZIEL/0!		#DZIEL/0!	#DZIEL/0!	#DZIEL/0!
	#DZIEL/0!	#DZIEL/0!	#DZIEL/0!		6	#DZIEL/0!	#DZIEL/0!	#DZIEL/0!		#DZIEL/0!	#DZIEL/0!	#DZIEL/0!
	#DZIEL/0!	#DZIEL/0!	#DZIEL/0!		7	#DZIEL/0!	#DZIEL/0!	#DZIEL/0!		#DZIEL/0!	#DZIEL/0!	#DZIEL/0!
					8	#DZIEL/0!	#DZIEL/0!	#DZIEL/0!		#DZIEL/0!	#DZIEL/0!	#DZIEL/0!
3	#DZIEL/0!	#DZIEL/0!	#DZIEL/0!		9	#DZIEL/0!	#DZIEL/0!	#DZIEL/0!		#DZIEL/0!	#DZIEL/0!	#DZIEL/0!
	#DZIEL/0!	#DZIEL/0!	#DZIEL/0!		10	#DZIEL/0!	#DZIEL/0!	#DZIEL/0!		#DZIEL/0!	#DZIEL/0!	#DZIEL/0!
	#DZIEL/0!	#DZIEL/0!	#DZIEL/0!
4	#DZIEL/0!	#DZIEL/0!	#DZIEL/0!
	#DZIEL/0!	#DZIEL/0!	#DZIEL/0!
	#DZIEL/0!	#DZIEL/0!	#DZIEL/0!
5	#DZIEL/0!	#DZIEL/0!	#DZIEL/0!
	#DZIEL/0!	#DZIEL/0!	#DZIEL/0!
	#DZIEL/0!	#DZIEL/0!	#DZIEL/0!
6	#DZIEL/0!	#DZIEL/0!	#DZIEL/0!
	#DZIEL/0!	#DZIEL/0!	#DZIEL/0!
	#DZIEL/0!	#DZIEL/0!	#DZIEL/0!
7	#DZIEL/0!	#DZIEL/0!	#DZIEL/0!
	#DZIEL/0!	#DZIEL/0!	#DZIEL/0!
	#DZIEL/0!	#DZIEL/0!	#DZIEL/0!
8	#DZIEL/0!	#DZIEL/0!	#DZIEL/0!
	#DZIEL/0!	#DZIEL/0!	#DZIEL/0!
	#DZIEL/0!	#DZIEL/0!	#DZIEL/0!
9	#DZIEL/0!	#DZIEL/0!	#DZIEL/0!
	#DZIEL/0!	#DZIEL/0!	#DZIEL/0!
	#DZIEL/0!	#DZIEL/0!	#DZIEL/0!
10	#DZIEL/0!	#DZIEL/0!	#DZIEL/0!
	#DZIEL/0!	#DZIEL/0!	#DZIEL/0!
	#DZIEL/0!	#DZIEL/0!	#DZIEL/0!

## Sheet: sum of (S0-Sr)
Standard no.	sum of (S0-Sr)				Insert concentration of standards	sum of (S0-Sr)				SD
1	#DZIEL/0!				1	#DZIEL/0!				#DZIEL/0!
	#DZIEL/0!				2	#DZIEL/0!				#DZIEL/0!
	#DZIEL/0!				3	#DZIEL/0!				#DZIEL/0!
					4	#DZIEL/0!				#DZIEL/0!
2	#DZIEL/0!				5	#DZIEL/0!				#DZIEL/0!
	#DZIEL/0!				6	#DZIEL/0!				#DZIEL/0!
	#DZIEL/0!				7	#DZIEL/0!				#DZIEL/0!
					8	#DZIEL/0!				#DZIEL/0!
3	#DZIEL/0!				9	#DZIEL/0!				#DZIEL/0!
	#DZIEL/0!				10	#DZIEL/0!				#DZIEL/0!
	#DZIEL/0!
4	#DZIEL/0!
	#DZIEL/0!
	#DZIEL/0!
5	#DZIEL/0!
	#DZIEL/0!
	#DZIEL/0!
6	#DZIEL/0!
	#DZIEL/0!
	#DZIEL/0!
7	#DZIEL/0!
	#DZIEL/0!
	#DZIEL/0!
8	#DZIEL/0!
	#DZIEL/0!
	#DZIEL/0!
9	#DZIEL/0!
	#DZIEL/0!
	#DZIEL/0!
10	#DZIEL/0!
	#DZIEL/0!
	#DZIEL/0!

## Sheet: divisions 1
Standard no.	(R+G+B)/R	average signal	SD		(R+G+B)/G	average signal	SD		(R+G+B)/B	average signal	SD
1	#ARG!	#ARG!	#ARG!		#ARG!	#ARG!	#ARG!		#ARG!	#ARG!	#ARG!
	#DZIEL/0!				#DZIEL/0!				#DZIEL/0!
	#DZIEL/0!				#DZIEL/0!				#DZIEL/0!
2	#DZIEL/0!	#DZIEL/0!	#DZIEL/0!		#DZIEL/0!	#DZIEL/0!	#DZIEL/0!		#DZIEL/0!	#DZIEL/0!	#DZIEL/0!
	#DZIEL/0!				#DZIEL/0!				#DZIEL/0!
	#DZIEL/0!				#DZIEL/0!				#DZIEL/0!
3	#DZIEL/0!	#DZIEL/0!	#DZIEL/0!		#DZIEL/0!	#DZIEL/0!	#DZIEL/0!		#DZIEL/0!	#DZIEL/0!	#DZIEL/0!
	#DZIEL/0!				#DZIEL/0!				#DZIEL/0!
	#DZIEL/0!				#DZIEL/0!				#DZIEL/0!
4	#DZIEL/0!	#DZIEL/0!	#DZIEL/0!		#DZIEL/0!	#DZIEL/0!	#DZIEL/0!		#DZIEL/0!	#DZIEL/0!	#DZIEL/0!
	#DZIEL/0!				#DZIEL/0!				#DZIEL/0!
	#DZIEL/0!				#DZIEL/0!				#DZIEL/0!
5	#DZIEL/0!	#DZIEL/0!	#DZIEL/0!		#DZIEL/0!	#DZIEL/0!	#DZIEL/0!		#DZIEL/0!	#DZIEL/0!	#DZIEL/0!
	#DZIEL/0!				#DZIEL/0!				#DZIEL/0!
	#DZIEL/0!				#DZIEL/0!				#DZIEL/0!
6	#DZIEL/0!	#DZIEL/0!	#DZIEL/0!		#DZIEL/0!	#DZIEL/0!	#DZIEL/0!		#DZIEL/0!	#DZIEL/0!	#DZIEL/0!
	#DZIEL/0!				#DZIEL/0!				#DZIEL/0!
	#DZIEL/0!				#DZIEL/0!				#DZIEL/0!
7	#DZIEL/0!	#DZIEL/0!	#DZIEL/0!		#DZIEL/0!	#DZIEL/0!	#DZIEL/0!		#DZIEL/0!	#DZIEL/0!	#DZIEL/0!
	#DZIEL/0!				#DZIEL/0!				#DZIEL/0!
	#DZIEL/0!				#DZIEL/0!				#DZIEL/0!
8	#DZIEL/0!	#DZIEL/0!	#DZIEL/0!		#DZIEL/0!	#DZIEL/0!	#DZIEL/0!		#DZIEL/0!	#DZIEL/0!	#DZIEL/0!
	#DZIEL/0!				#DZIEL/0!				#DZIEL/0!
	#DZIEL/0!				#DZIEL/0!				#DZIEL/0!
9	#DZIEL/0!	#DZIEL/0!	#DZIEL/0!		#DZIEL/0!	#DZIEL/0!	#DZIEL/0!		#DZIEL/0!	#DZIEL/0!	#DZIEL/0!
	#DZIEL/0!				#DZIEL/0!				#DZIEL/0!
	#DZIEL/0!				#DZIEL/0!				#DZIEL/0!
10	#DZIEL/0!	#DZIEL/0!	#DZIEL/0!		#DZIEL/0!	#DZIEL/0!	#DZIEL/0!		#DZIEL/0!	#DZIEL/0!	#DZIEL/0!
	#DZIEL/0!				#DZIEL/0!				#DZIEL/0!
	#DZIEL/0!				#DZIEL/0!				#DZIEL/0!

## Sheet: divisions 2
Standard no.	G/B	average signal	SD		R/G	average signal	SD		R/B	average signal	SD
1	#DZIEL/0!	#DZIEL/0!	#DZIEL/0!		#ARG!	#ARG!	#ARG!		#ARG!	#ARG!	#ARG!
	#DZIEL/0!				#DZIEL/0!				#DZIEL/0!
	#DZIEL/0!				#DZIEL/0!				#DZIEL/0!
2	#DZIEL/0!	#DZIEL/0!	#DZIEL/0!		#DZIEL/0!	#DZIEL/0!	#DZIEL/0!		#DZIEL/0!	#DZIEL/0!	#DZIEL/0!
	#DZIEL/0!				#DZIEL/0!				#DZIEL/0!
	#DZIEL/0!				#DZIEL/0!				#DZIEL/0!
3	#DZIEL/0!	#DZIEL/0!	#DZIEL/0!		#DZIEL/0!	#DZIEL/0!	#DZIEL/0!		#DZIEL/0!	#DZIEL/0!	#DZIEL/0!
	#DZIEL/0!				#DZIEL/0!				#DZIEL/0!
	#DZIEL/0!				#DZIEL/0!				#DZIEL/0!
4	#DZIEL/0!	#DZIEL/0!	#DZIEL/0!		#DZIEL/0!	#DZIEL/0!	#DZIEL/0!		#DZIEL/0!	#DZIEL/0!	#DZIEL/0!
	#DZIEL/0!				#DZIEL/0!				#DZIEL/0!
	#DZIEL/0!				#DZIEL/0!				#DZIEL/0!
5	#DZIEL/0!	#DZIEL/0!	#DZIEL/0!		#DZIEL/0!	#DZIEL/0!	#DZIEL/0!		#DZIEL/0!	#DZIEL/0!	#DZIEL/0!
	#DZIEL/0!				#DZIEL/0!				#DZIEL/0!
	#DZIEL/0!				#DZIEL/0!				#DZIEL/0!
6	#DZIEL/0!	#DZIEL/0!	#DZIEL/0!		#DZIEL/0!	#DZIEL/0!	#DZIEL/0!		#DZIEL/0!	#DZIEL/0!	#DZIEL/0!
	#DZIEL/0!				#DZIEL/0!				#DZIEL/0!
	#DZIEL/0!				#DZIEL/0!				#DZIEL/0!
7	#DZIEL/0!	#DZIEL/0!	#DZIEL/0!		#DZIEL/0!	#DZIEL/0!	#DZIEL/0!		#DZIEL/0!	#DZIEL/0!	#DZIEL/0!
	#DZIEL/0!				#DZIEL/0!				#DZIEL/0!
	#DZIEL/0!				#DZIEL/0!				#DZIEL/0!
8	#DZIEL/0!	#DZIEL/0!	#DZIEL/0!		#DZIEL/0!	#DZIEL/0!	#DZIEL/0!		#DZIEL/0!	#DZIEL/0!	#DZIEL/0!
	#DZIEL/0!				#DZIEL/0!				#DZIEL/0!
	#DZIEL/0!				#DZIEL/0!				#DZIEL/0!
9	#DZIEL/0!	#DZIEL/0!	#DZIEL/0!		#DZIEL/0!	#DZIEL/0!	#DZIEL/0!		#DZIEL/0!	#DZIEL/0!	#DZIEL/0!
	#DZIEL/0!				#DZIEL/0!				#DZIEL/0!
	#DZIEL/0!				#DZIEL/0!				#DZIEL/0!
10	#DZIEL/0!	#DZIEL/0!	#DZIEL/0!		#DZIEL/0!	#DZIEL/0!	#DZIEL/0!		#DZIEL/0!	#DZIEL/0!	#DZIEL/0!
	#DZIEL/0!				#DZIEL/0!				#DZIEL/0!
	#DZIEL/0!				#DZIEL/0!				#DZIEL/0!

## Sheet: Euclidean distance
Standard no.	S0-Sr – Red	S0-Sr – Green	S0-Sr – Blue	Euclidean distance		Insert concentration of standards	average		SD
1	#DZIEL/0!	#DZIEL/0!	#DZIEL/0!	#DZIEL/0!		1	#DZIEL/0!		#DZIEL/0!
	#DZIEL/0!	#DZIEL/0!	#DZIEL/0!	#DZIEL/0!		2	#DZIEL/0!		#DZIEL/0!
	#DZIEL/0!	#DZIEL/0!	#DZIEL/0!	#DZIEL/0!		3	#DZIEL/0!		#DZIEL/0!
						4	#DZIEL/0!		#DZIEL/0!
2	#DZIEL/0!	#DZIEL/0!	#DZIEL/0!	#DZIEL/0!		5	#DZIEL/0!		#DZIEL/0!
	#DZIEL/0!	#DZIEL/0!	#DZIEL/0!	#DZIEL/0!		6	#DZIEL/0!		#DZIEL/0!
	#DZIEL/0!	#DZIEL/0!	#DZIEL/0!	#DZIEL/0!		7	#DZIEL/0!		#DZIEL/0!
						8	#DZIEL/0!		#DZIEL/0!
3	#DZIEL/0!	#DZIEL/0!	#DZIEL/0!	#DZIEL/0!		9	#DZIEL/0!		#DZIEL/0!
	#DZIEL/0!	#DZIEL/0!	#DZIEL/0!	#DZIEL/0!		10	#DZIEL/0!		#DZIEL/0!
	#DZIEL/0!	#DZIEL/0!	#DZIEL/0!	#DZIEL/0!
4	#DZIEL/0!	#DZIEL/0!	#DZIEL/0!	#DZIEL/0!
	#DZIEL/0!	#DZIEL/0!	#DZIEL/0!	#DZIEL/0!
	#DZIEL/0!	#DZIEL/0!	#DZIEL/0!	#DZIEL/0!
5	#DZIEL/0!	#DZIEL/0!	#DZIEL/0!	#DZIEL/0!
	#DZIEL/0!	#DZIEL/0!	#DZIEL/0!	#DZIEL/0!
	#DZIEL/0!	#DZIEL/0!	#DZIEL/0!	#DZIEL/0!
6	#DZIEL/0!	#DZIEL/0!	#DZIEL/0!	#DZIEL/0!
	#DZIEL/0!	#DZIEL/0!	#DZIEL/0!	#DZIEL/0!
	#DZIEL/0!	#DZIEL/0!	#DZIEL/0!	#DZIEL/0!
7	#DZIEL/0!	#DZIEL/0!	#DZIEL/0!	#DZIEL/0!
	#DZIEL/0!	#DZIEL/0!	#DZIEL/0!	#DZIEL/0!
	#DZIEL/0!	#DZIEL/0!	#DZIEL/0!	#DZIEL/0!
8	#DZIEL/0!	#DZIEL/0!	#DZIEL/0!	#DZIEL/0!
	#DZIEL/0!	#DZIEL/0!	#DZIEL/0!	#DZIEL/0!
	#DZIEL/0!	#DZIEL/0!	#DZIEL/0!	#DZIEL/0!
9	#DZIEL/0!	#DZIEL/0!	#DZIEL/0!	#DZIEL/0!
	#DZIEL/0!	#DZIEL/0!	#DZIEL/0!	#DZIEL/0!
	#DZIEL/0!	#DZIEL/0!	#DZIEL/0!	#DZIEL/0!
10	#DZIEL/0!	#DZIEL/0!	#DZIEL/0!	#DZIEL/0!
	#DZIEL/0!	#DZIEL/0!	#DZIEL/0!	#DZIEL/0!
	#DZIEL/0!	#DZIEL/0!	#DZIEL/0!	#DZIEL/0!

## Sheet: A-RGB
Standard no.	R*G*B	average signal of „zero”		signals	A-RGB	SD
1	#ARG!	#ARG!		#ARG!	#ARG!	#ARG!
	0			#ARG!
	0			#ARG!
2	0			#ARG!	#ARG!	#ARG!
	0			#ARG!
	0			#ARG!
3	0			#ARG!	#ARG!	#ARG!
	0			#ARG!
	0			#ARG!
4	0			#ARG!	#ARG!	#ARG!
	0			#ARG!
	0			#ARG!
5	0			#ARG!	#ARG!	#ARG!
	0			#ARG!
	0			#ARG!
6	0			#ARG!	#ARG!	#ARG!
	0			#ARG!
	0			#ARG!
7	0			#ARG!	#ARG!	#ARG!
	0			#ARG!
	0			#ARG!
8	0			#ARG!	#ARG!	#ARG!
	0			#ARG!
	0			#ARG!
9	0			#ARG!	#ARG!	#ARG!
	0			#ARG!
	0			#ARG!
10	0			#ARG!	#ARG!	#ARG!
	0			#ARG!
	0			#ARG!
